# Supplementary material for: The intersection of the HER2-low subtype with endocrine resistance: the role of interconnected signaling pathways
Source: Front Oncol. 2024 Nov 22;14:1461190. doi: 10.3389/fonc.2024.1461190 (PMC11621065; doi:10.3389/fonc.2024.1461190)
Supplement: Supplementary file 1 [file Table1.xlsx]

## Sheet: Advanced tumors Razavi
Variant	Sample ID	Patient ID	Sample Type	Variant Classification	ER Status of Sequenced Sample	HER2 IHC Score of Sequenced Sample	HER2 FISH status of Sequenced Sample	Study ID
AKT1	P-0003493-T01-IM5	P-0003493	Metastasis	AMP	Positive	2	Negative	breast_msk_2018
AKT1	P-0000887-T01-IM3	P-0000887	Metastasis	Missense Mutation	Positive	1-2+	Negative	breast_msk_2018
AKT1	P-0001516-T02-IM5	P-0001516	Metastasis	Missense Mutation	Positive	1	NA	breast_msk_2018
AKT1	P-0002129-T01-IM3	P-0002129	Metastasis	Missense Mutation	Positive	1	NA	breast_msk_2018
AKT1	P-0002622-T01-IM3	P-0002622	Metastasis	Missense Mutation	Positive	1	NA	breast_msk_2018
AKT1	P-0002713-T01-IM3	P-0002713	Metastasis	Missense Mutation	Positive	1	NA	breast_msk_2018
AKT1	P-0002911-T01-IM3	P-0002911	Metastasis	Missense Mutation	Positive	1	NA	breast_msk_2018
AKT1	P-0003021-T01-IM3	P-0003021	Metastasis	Missense Mutation	Positive	1-2+	Negative	breast_msk_2018
AKT1	P-0003784-T01-IM5	P-0003784	Metastasis	Missense Mutation	Positive	2	Negative	breast_msk_2018
AKT1	P-0004392-T01-IM5	P-0004392	Metastasis	Missense Mutation	Positive	1	NA	breast_msk_2018
AKT1	P-0009874-T02-IM5	P-0009874	Metastasis	Missense Mutation	Positive	1	NA	breast_msk_2018
AKT1	P-0012288-T01-IM5	P-0012288	Metastasis	Missense Mutation	Positive	1	NA	breast_msk_2018
AKT1	P-0012897-T01-IM5	P-0012897	Metastasis	Missense Mutation	Positive	1	NA	breast_msk_2018
AKT1	P-0012897-T02-IM5	P-0012897	Metastasis	Missense Mutation	Positive	1	NA	breast_msk_2018
AKT1	P-0014814-T01-IM6	P-0014814	Metastasis	Missense Mutation	Positive	2	Negative	breast_msk_2018
AKT1	P-0014907-T01-IM6	P-0014907	Metastasis	Nonsense Mutation	Positive	1	NA	breast_msk_2018
AKT1	P-0014951-T01-IM6	P-0014951	Metastasis	Missense Mutation	Positive	1-2+	Negative	breast_msk_2018
AKT1	P-0015794-T01-IM6	P-0015794	Metastasis	Missense Mutation	Positive	1-2+	Negative	breast_msk_2018
AKT2	P-0002387-T01-IM3	P-0002387	Metastasis	AMP	Positive	2	Negative	breast_msk_2018
AKT2	P-0015794-T01-IM6	P-0015794	Metastasis	AMP	Positive	1-2+	Negative	breast_msk_2018
ARID1A	P-0000786-T01-IM3	P-0000786	Metastasis	Frame Shift Del	Positive	2	Negative	breast_msk_2018
ARID1A	P-0003021-T01-IM3	P-0003021	Metastasis	Frame Shift Del	Positive	1-2+	Negative	breast_msk_2018
ARID1A	P-0003345-T01-IM5	P-0003345	Metastasis	Frame Shift Del	Positive	1	NA	breast_msk_2018
ARID1A	P-0004187-T01-IM5	P-0004187	Metastasis	Frame Shift Del	Positive	2	Negative	breast_msk_2018
ARID1A	P-0004450-T01-IM5	P-0004450	Metastasis	Frame Shift Del	Positive	1	NA	breast_msk_2018
ARID1A	P-0008795-T01-IM5	P-0008795	Metastasis	Frame Shift Del	Positive	1	NA	breast_msk_2018
ARID1A	P-0008930-T01-IM5	P-0008930	Metastasis	Frame Shift Del	Positive	1	NA	breast_msk_2018
ARID1A	P-0009602-T01-IM5	P-0009602	Metastasis	Frame Shift Del	Positive	2	Negative	breast_msk_2018
ARID1A	P-0009636-T01-IM5	P-0009636	Metastasis	Frame Shift Del	Positive	2	Negative	breast_msk_2018
ARID1A	P-0011392-T01-IM5	P-0011392	Metastasis	Frame Shift Del	Positive	2	Negative	breast_msk_2018
ARID1A	P-0014913-T01-IM6	P-0014913	Metastasis	Frame Shift Del	Positive	1	NA	breast_msk_2018
ARID1A	P-0015689-T01-IM6	P-0015689	Metastasis	Frame Shift Del	Positive	1	NA	breast_msk_2018
ARID1A	P-0000247-T03-IM5	P-0000247	Metastasis	Missense Mutation	Positive	1	NA	breast_msk_2018
ARID1A	P-0000468-T01-IM3	P-0000468	Metastasis	Missense Mutation	Positive	1	NA	breast_msk_2018
ARID1A	P-0002124-T01-IM3	P-0002124	Metastasis	Missense Mutation	Positive	1	NA	breast_msk_2018
ARID1A	P-0002922-T01-IM3	P-0002922	Metastasis	Missense Mutation	Positive	1-2+	Negative	breast_msk_2018
ARID1A	P-0004289-T02-IM6	P-0004289	Metastasis	Missense Mutation	Positive	1-2+	Negative	breast_msk_2018
ARID1A	P-0005242-T01-IM5	P-0005242	Metastasis	Missense Mutation	Positive	1	NA	breast_msk_2018
ARID1A	P-0000120-T01-IM3	P-0000120	Metastasis	Nonsense Mutation	Positive	1-2+	Negative	breast_msk_2018
ARID1A	P-0003224-T01-IM5	P-0003224	Metastasis	Nonsense Mutation	Positive	1-2+	Negative	breast_msk_2018
ARID1A	P-0004981-T01-IM5	P-0004981	Metastasis	Nonsense Mutation	Positive	2	Test Failure	breast_msk_2018
ARID1A	P-0007741-T01-IM5	P-0007741	Metastasis	Nonsense Mutation	Positive	2	Negative	breast_msk_2018
ARID1A	P-0008386-T01-IM5	P-0008386	Metastasis	Nonsense Mutation	Positive	1-2+ (outside 3+)	Negative	breast_msk_2018
ARID1A	P-0009405-T01-IM5	P-0009405	Metastasis	Nonsense Mutation	Positive	2	Negative	breast_msk_2018
ARID1A	P-0002473-T01-IM3	P-0002473	Metastasis	Frame Shift Ins	Positive	2	Negative	breast_msk_2018
ARID1A	P-0004981-T01-IM5	P-0004981	Metastasis	Frame Shift Ins	Positive	2	Test Failure	breast_msk_2018
ARID1A	P-0013117-T01-IM5	P-0013117	Metastasis	Splice Site	Positive	1	NA	breast_msk_2018
ARID1A	P-0014718-T01-IM6	P-0014718	Metastasis	Frame Shift Ins	Positive	1	NA	breast_msk_2018
AURKA	P-0000495-T01-IM3	P-0000495	Metastasis	AMP	Positive	2	Negative	breast_msk_2018
AURKA	P-0001338-T01-IM3	P-0001338	Metastasis	AMP	Positive	1	Negative	breast_msk_2018
AURKA	P-0001505-T01-IM3	P-0001505	Metastasis	AMP	Positive	1	NA	breast_msk_2018
AURKA	P-0001505-T02-IM3	P-0001505	Metastasis	AMP	Positive	1	NA	breast_msk_2018
AURKA	P-0001777-T01-IM3	P-0001777	Metastasis	AMP	Positive	2	Unk/ND	breast_msk_2018
AURKA	P-0002387-T01-IM3	P-0002387	Metastasis	AMP	Positive	2	Negative	breast_msk_2018
AURKA	P-0003431-T01-IM5	P-0003431	Metastasis	AMP	Positive	1+ (outside 3+)	Negative	breast_msk_2018
AURKA	P-0003644-T01-IM5	P-0003644	Metastasis	AMP	Positive	1-2+	Negative	breast_msk_2018
AURKA	P-0003941-T01-IM3	P-0003941	Metastasis	AMP	Positive	1-2+	Negative	breast_msk_2018
AURKA	P-0004216-T01-IM5	P-0004216	Metastasis	AMP	Positive	1	NA	breast_msk_2018
AURKA	P-0004999-T01-IM5	P-0004999	Metastasis	AMP	Positive	1	NA	breast_msk_2018
AURKA	P-0006963-T01-IM5	P-0006963	Metastasis	AMP	Positive	1	NA	breast_msk_2018
AURKA	P-0012897-T01-IM5	P-0012897	Metastasis	AMP	Positive	1	NA	breast_msk_2018
AURKA	P-0012897-T02-IM5	P-0012897	Metastasis	AMP	Positive	1	NA	breast_msk_2018
AURKA	P-0013617-T01-IM5	P-0013617	Metastasis	AMP	Positive	2	Negative	breast_msk_2018
AURKA	P-0014814-T01-IM6	P-0014814	Metastasis	AMP	Positive	2	Negative	breast_msk_2018
AURKA	P-0014913-T01-IM6	P-0014913	Metastasis	AMP	Positive	1	NA	breast_msk_2018
AURKA	P-0015964-T01-IM6	P-0015964	Metastasis	AMP	Positive	1	NA	breast_msk_2018
BRAF	P-0002713-T02-IM6	P-0002713	Metastasis	Missense Mutation	Positive	1	NA	breast_msk_2018
BRAF	P-0007741-T01-IM5	P-0007741	Metastasis	Missense Mutation	Positive	2	Negative	breast_msk_2018
CCND1	P-0000066-T02-IM5	P-0000066	Metastasis	AMP	Positive	1	NA	breast_msk_2018
CCND1	P-0000152-T02-IM5	P-0000152	Metastasis	AMP	Positive	1	NA	breast_msk_2018
CCND1	P-0000160-T01-IM3	P-0000160	Metastasis	AMP	Positive	1	NA	breast_msk_2018
CCND1	P-0000204-T01-IM3	P-0000204	Metastasis	AMP	Positive	1	NA	breast_msk_2018
CCND1	P-0000204-T02-IM3	P-0000204	Metastasis	AMP	Positive	1	NA	breast_msk_2018
CCND1	P-0000346-T01-IM3	P-0000346	Metastasis	AMP	Positive	1	NA	breast_msk_2018
CCND1	P-0000422-T01-IM3	P-0000422	Metastasis	AMP	Positive	2	Negative	breast_msk_2018
CCND1	P-0000547-T01-IM3	P-0000547	Metastasis	AMP	Positive	1+ (focal)	Negative	breast_msk_2018
CCND1	P-0000584-T03-IM6	P-0000584	Metastasis	AMP	Positive	1	NA	breast_msk_2018
CCND1	P-0000595-T02-IM5	P-0000595	Metastasis	AMP	Positive	1	NA	breast_msk_2018
CCND1	P-0000805-T01-IM3	P-0000805	Metastasis	AMP	Positive	1	NA	breast_msk_2018
CCND1	P-0000820-T01-IM3	P-0000820	Metastasis	AMP	Positive	1	NA	breast_msk_2018
CCND1	P-0000955-T01-IM3	P-0000955	Metastasis	AMP	Positive	1-2+	Negative	breast_msk_2018
CCND1	P-0001184-T01-IM3	P-0001184	Metastasis	AMP	Positive	1	NA	breast_msk_2018
CCND1	P-0001355-T01-IM3	P-0001355	Metastasis	AMP	Positive	2	Negative	breast_msk_2018
CCND1	P-0001643-T01-IM3	P-0001643	Metastasis	AMP	Positive	2	Negative	breast_msk_2018
CCND1	P-0001875-T01-IM3	P-0001875	Metastasis	AMP	Positive	1-2+	Negative	breast_msk_2018
CCND1	P-0001932-T01-IM3	P-0001932	Metastasis	AMP	Positive	1	NA	breast_msk_2018
CCND1	P-0001979-T01-IM3	P-0001979	Metastasis	AMP	Positive	1	NA	breast_msk_2018
CCND1	P-0002088-T01-IM3	P-0002088	Metastasis	AMP	Positive	2	Negative	breast_msk_2018
CCND1	P-0002096-T01-IM3	P-0002096	Metastasis	AMP	Positive	1	NA	breast_msk_2018
CCND1	P-0002124-T01-IM3	P-0002124	Metastasis	AMP	Positive	1	NA	breast_msk_2018
CCND1	P-0002531-T01-IM3	P-0002531	Metastasis	AMP	Positive	1	NA	breast_msk_2018
CCND1	P-0002630-T01-IM3	P-0002630	Metastasis	AMP	Positive	1	Negative	breast_msk_2018
CCND1	P-0002652-T01-IM3	P-0002652	Metastasis	AMP	Positive	1	NA	breast_msk_2018
CCND1	P-0002756-T03-IM5	P-0002756	Metastasis	AMP	Positive	1	NA	breast_msk_2018
CCND1	P-0003021-T01-IM3	P-0003021	Metastasis	AMP	Positive	1-2+	Negative	breast_msk_2018
CCND1	P-0003173-T01-IM5	P-0003173	Metastasis	AMP	Positive	2	Negative	breast_msk_2018
CCND1	P-0003185-T01-IM5	P-0003185	Metastasis	AMP	Positive	1	NA	breast_msk_2018
CCND1	P-0003224-T01-IM5	P-0003224	Metastasis	AMP	Positive	1-2+	Negative	breast_msk_2018
CCND1	P-0003273-T01-IM5	P-0003273	Metastasis	AMP	Positive	2	Test Failure	breast_msk_2018
CCND1	P-0003273-T03-IM5	P-0003273	Metastasis	AMP	Positive	2	Test Failure	breast_msk_2018
CCND1	P-0003644-T01-IM5	P-0003644	Metastasis	AMP	Positive	1-2+	Negative	breast_msk_2018
CCND1	P-0003751-T01-IM5	P-0003751	Metastasis	AMP	Positive	1	NA	breast_msk_2018
CCND1	P-0003903-T01-IM5	P-0003903	Metastasis	AMP	Positive	2	Negative	breast_msk_2018
CCND1	P-0003903-T02-IM5	P-0003903	Metastasis	AMP	Positive	1-2+	Negative	breast_msk_2018
CCND1	P-0003933-T01-IM3	P-0003933	Metastasis	AMP	Positive	2	Negative	breast_msk_2018
CCND1	P-0003933-T02-IM5	P-0003933	Metastasis	AMP	Positive	1	NA	breast_msk_2018
CCND1	P-0003941-T01-IM3	P-0003941	Metastasis	AMP	Positive	1-2+	Negative	breast_msk_2018
CCND1	P-0004058-T01-IM5	P-0004058	Metastasis	AMP	Positive	2	Negative	breast_msk_2018
CCND1	P-0004104-T01-IM5	P-0004104	Metastasis	AMP	Positive	1	NA	breast_msk_2018
CCND1	P-0004168-T01-IM5	P-0004168	Metastasis	AMP	Positive	1	NA	breast_msk_2018
CCND1	P-0004289-T01-IM5	P-0004289	Metastasis	AMP	Positive	1	NA	breast_msk_2018
CCND1	P-0004289-T02-IM6	P-0004289	Metastasis	AMP	Positive	1-2+	Negative	breast_msk_2018
CCND1	P-0004309-T01-IM5	P-0004309	Metastasis	AMP	Positive	1-2+	Negative	breast_msk_2018
CCND1	P-0004314-T01-IM5	P-0004314	Metastasis	AMP	Positive	1	NA	breast_msk_2018
CCND1	P-0004314-T02-IM6	P-0004314	Metastasis	AMP	Positive	1	NA	breast_msk_2018
CCND1	P-0004388-T01-IM5	P-0004388	Metastasis	AMP	Positive	1	NA	breast_msk_2018
CCND1	P-0004388-T02-IM5	P-0004388	Metastasis	AMP	Positive	2	Negative	breast_msk_2018
CCND1	P-0004406-T01-IM5	P-0004406	Metastasis	AMP	Positive	1	NA	breast_msk_2018
CCND1	P-0004728-T02-IM5	P-0004728	Metastasis	AMP	Positive	1	NA	breast_msk_2018
CCND1	P-0005219-T01-IM5	P-0005219	Metastasis	AMP	Positive	1	NA	breast_msk_2018
CCND1	P-0005342-T01-IM5	P-0005342	Metastasis	AMP	Positive	2	Negative	breast_msk_2018
CCND1	P-0005495-T01-IM5	P-0005495	Metastasis	AMP	Positive	1	NA	breast_msk_2018
CCND1	P-0005781-T01-IM5	P-0005781	Metastasis	AMP	Positive	2	Negative	breast_msk_2018
CCND1	P-0006248-T01-IM5	P-0006248	Metastasis	AMP	Positive	1	NA	breast_msk_2018
CCND1	P-0006309-T01-IM5	P-0006309	Metastasis	AMP	Positive	1	NA	breast_msk_2018
CCND1	P-0006489-T01-IM5	P-0006489	Metastasis	AMP	Positive	1	NA	breast_msk_2018
CCND1	P-0006601-T01-IM5	P-0006601	Metastasis	AMP	Positive	2	Negative	breast_msk_2018
CCND1	P-0006908-T03-IM6	P-0006908	Metastasis	AMP	Positive	2	Negative	breast_msk_2018
CCND1	P-0006963-T01-IM5	P-0006963	Metastasis	AMP	Positive	1	NA	breast_msk_2018
CCND1	P-0007340-T01-IM5	P-0007340	Metastasis	AMP	Positive	2	Negative	breast_msk_2018
CCND1	P-0008027-T01-IM5	P-0008027	Metastasis	AMP	Positive	1	NA	breast_msk_2018
CCND1	P-0008179-T02-IM5	P-0008179	Metastasis	AMP	Positive	1	NA	breast_msk_2018
CCND1	P-0008751-T01-IM5	P-0008751	Metastasis	AMP	Positive	1	NA	breast_msk_2018
CCND1	P-0008760-T01-IM5	P-0008760	Metastasis	AMP	Positive	2	Negative	breast_msk_2018
CCND1	P-0008930-T01-IM5	P-0008930	Metastasis	AMP	Positive	1	NA	breast_msk_2018
CCND1	P-0009405-T01-IM5	P-0009405	Metastasis	AMP	Positive	2	Negative	breast_msk_2018
CCND1	P-0009636-T01-IM5	P-0009636	Metastasis	AMP	Positive	2	Negative	breast_msk_2018
CCND1	P-0009829-T01-IM5	P-0009829	Metastasis	AMP	Positive	1	NA	breast_msk_2018
CCND1	P-0009874-T02-IM5	P-0009874	Metastasis	AMP	Positive	1	NA	breast_msk_2018
CCND1	P-0010427-T01-IM5	P-0010427	Metastasis	AMP	Positive	1	NA	breast_msk_2018
CCND1	P-0010706-T01-IM5	P-0010706	Metastasis	AMP	Positive	2	Negative	breast_msk_2018
CCND1	P-0011193-T01-IM5	P-0011193	Metastasis	AMP	Positive	2	Negative	breast_msk_2018
CCND1	P-0011247-T01-IM5	P-0011247	Metastasis	AMP	Positive	1	NA	breast_msk_2018
CCND1	P-0011592-T01-IM5	P-0011592	Metastasis	AMP	Positive	1-2+	Negative	breast_msk_2018
CCND1	P-0012539-T01-IM5	P-0012539	Metastasis	AMP	Positive	1	NA	breast_msk_2018
CCND1	P-0012560-T01-IM5	P-0012560	Metastasis	AMP	Positive	1-2+	Negative	breast_msk_2018
CCND1	P-0012807-T01-IM5	P-0012807	Metastasis	AMP	Positive	2	Negative	breast_msk_2018
CCND1	P-0012897-T01-IM5	P-0012897	Metastasis	AMP	Positive	1	NA	breast_msk_2018
CCND1	P-0012897-T02-IM5	P-0012897	Metastasis	AMP	Positive	1	NA	breast_msk_2018
CCND1	P-0013117-T01-IM5	P-0013117	Metastasis	AMP	Positive	1	NA	breast_msk_2018
CCND1	P-0013219-T02-IM6	P-0013219	Metastasis	AMP	Positive	1	NA	breast_msk_2018
CCND1	P-0013491-T01-IM5	P-0013491	Metastasis	AMP	Positive	1	NA	breast_msk_2018
CCND1	P-0013707-T01-IM5	P-0013707	Metastasis	AMP	Positive	2	Negative	breast_msk_2018
CCND1	P-0013895-T01-IM5	P-0013895	Metastasis	AMP	Positive	1	NA	breast_msk_2018
CCND1	P-0013915-T01-IM5	P-0013915	Metastasis	AMP	Positive	1	NA	breast_msk_2018
CCND1	P-0013990-T01-IM5	P-0013990	Metastasis	AMP	Positive	1	NA	breast_msk_2018
CCND1	P-0014130-T01-IM5	P-0014130	Metastasis	AMP	Positive	1	NA	breast_msk_2018
CCND1	P-0014627-T01-IM6	P-0014627	Metastasis	AMP	Positive	2	Negative	breast_msk_2018
CCND1	P-0014718-T01-IM6	P-0014718	Metastasis	AMP	Positive	1	NA	breast_msk_2018
CCND1	P-0014776-T01-IM6	P-0014776	Metastasis	AMP	Positive	1	NA	breast_msk_2018
CCND1	P-0014913-T01-IM6	P-0014913	Metastasis	AMP	Positive	1	NA	breast_msk_2018
CCND1	P-0014951-T01-IM6	P-0014951	Metastasis	AMP	Positive	1-2+	Negative	breast_msk_2018
CCND1	P-0015066-T01-IM6	P-0015066	Metastasis	AMP	Positive	1	NA	breast_msk_2018
CCND1	P-0015577-T01-IM6	P-0015577	Metastasis	AMP	Positive	1	NA	breast_msk_2018
CCND1	P-0015689-T01-IM6	P-0015689	Metastasis	AMP	Positive	1	NA	breast_msk_2018
CCND1	P-0015948-T01-IM6	P-0015948	Metastasis	AMP	Positive	2	Negative	breast_msk_2018
CCND1	P-0015993-T01-IM6	P-0015993	Metastasis	AMP	Positive	2	Negative	breast_msk_2018
CTCF	P-0000887-T01-IM3	P-0000887	Metastasis	Splice Site	Positive	1-2+	Negative	breast_msk_2018
CTCF	P-0001516-T02-IM5	P-0001516	Metastasis	Frame Shift Ins	Positive	1	NA	breast_msk_2018
CTCF	P-0001875-T01-IM3	P-0001875	Metastasis	Missense Mutation	Positive	1-2+	Negative	breast_msk_2018
CTCF	P-0002562-T01-IM3	P-0002562	Metastasis	Missense Mutation	Positive	1	NA	breast_msk_2018
CTCF	P-0003784-T01-IM5	P-0003784	Metastasis	Missense Mutation	Positive	2	Negative	breast_msk_2018
CTCF	P-0006558-T01-IM5	P-0006558	Metastasis	Missense Mutation	Positive	2	Negative	breast_msk_2018
CTCF	P-0010068-T01-IM5	P-0010068	Metastasis	Missense Mutation	Positive	1	NA	breast_msk_2018
CTCF	P-0013895-T01-IM5	P-0013895	Metastasis	Missense Mutation	Positive	1	NA	breast_msk_2018
EGFR	P-0000247-T02-IM5	P-0000247	Metastasis	AMP	Positive	1	NA	breast_msk_2018
EGFR	P-0001396-T02-IM5	P-0001396	Metastasis	AMP	Positive	1-2+	Negative	breast_msk_2018
EGFR	P-0001396-T03-IM6	P-0001396	Metastasis	AMP	Positive	1	NA	breast_msk_2018
ERBB2	P-0000204-T02-IM3	P-0000204	Metastasis	Missense Mutation	Positive	1	NA	breast_msk_2018
ERBB2	P-0000547-T01-IM3	P-0000547	Metastasis	Missense Mutation	Positive	1+ (focal)	Negative	breast_msk_2018
ERBB2	P-0000820-T01-IM3	P-0000820	Metastasis	Missense Mutation	Positive	1	NA	breast_msk_2018
ERBB2	P-0001338-T01-IM3	P-0001338	Metastasis	Missense Mutation	Positive	1	Negative	breast_msk_2018
ERBB2	P-0001441-T01-IM3	P-0001441	Metastasis	Missense Mutation	Positive	1	NA	breast_msk_2018
ERBB2	P-0001874-T01-IM3	P-0001874	Metastasis	Missense Mutation	Positive	2	Negative	breast_msk_2018
ERBB2	P-0003273-T01-IM5	P-0003273	Metastasis	Missense Mutation	Positive	2	Test Failure	breast_msk_2018
ERBB2	P-0003273-T03-IM5	P-0003273	Metastasis	Missense Mutation	Positive	2	Test Failure	breast_msk_2018
ERBB2	P-0003859-T01-IM5	P-0003859	Metastasis	Missense Mutation	Positive	1	NA	breast_msk_2018
ERBB2	P-0003947-T01-IM3	P-0003947	Metastasis	Missense Mutation	Positive	1	NA	breast_msk_2018
ERBB2	P-0008007-T01-IM5	P-0008007	Metastasis	Missense Mutation	Positive	1-2+	Negative	breast_msk_2018
ERBB2	P-0009731-T01-IM5	P-0009731	Metastasis	Missense Mutation	Positive	1	NA	breast_msk_2018
ERBB2	P-0010201-T01-IM5	P-0010201	Metastasis	Missense Mutation	Positive	1	NA	breast_msk_2018
ERBB2	P-0010706-T01-IM5	P-0010706	Metastasis	Missense Mutation	Positive	2	Negative	breast_msk_2018
ERBB2	P-0011365-T01-IM5	P-0011365	Metastasis	Missense Mutation	Positive	2	Negative	breast_msk_2018
ERBB2	P-0012836-T01-IM5	P-0012836	Metastasis	Missense Mutation	Positive	1	Negative	breast_msk_2018
ERBB2	P-0000281-T01-IM3	P-0000281	Metastasis	In Frame Ins	Positive	1	NA	breast_msk_2018
ERBB2	P-0002088-T01-IM3	P-0002088	Metastasis	In Frame Ins	Positive	2	Negative	breast_msk_2018
ERBB2	P-0003903-T02-IM5	P-0003903	Metastasis	Nonstop Mutation	Positive	1-2+	Negative	breast_msk_2018
ERBB2	P-0004908-T01-IM5	P-0004908	Metastasis	In Frame Ins	Positive	1	NA	breast_msk_2018
ERBB2	P-0009829-T01-IM5	P-0009829	Metastasis	In Frame Ins	Positive	1	NA	breast_msk_2018
ERBB2	P-0013172-T01-IM5	P-0013172	Metastasis	In Frame Ins	Positive	1	NA	breast_msk_2018
ERBB2	BRCA-05246_CCPM_0300074-Tumor-SM-9X1H1	0300074	Met	Missense_Mutation	Positive	1+	N/A	Nayar et al. 2018
ERBB2	BRCA-05246_CCPM_0300319-Tumor-SM-AIUNL	300319	Met	Missense_Mutation	Positive	1+	N/A	Nayar et al. 2018
ERBB2	BRCA-05246_CCPM_0300387-Tumor-SM-CN8UY	0300387	Met	Missense_Mutation	Positive	2+	N/A	Nayar et al. 2018
ESR1	P-0000066-T02-IM5	P-0000066	Metastasis	Missense Mutation	Positive	1	NA	breast_msk_2018
ESR1	P-0000152-T02-IM5	P-0000152	Metastasis	Missense Mutation	Positive	1	NA	breast_msk_2018
ESR1	P-0000435-T01-IM3	P-0000435	Metastasis	Missense Mutation	Positive	1-2+	Negative	breast_msk_2018
ESR1	P-0000468-T01-IM3	P-0000468	Metastasis	Missense Mutation	Positive	1	NA	breast_msk_2018
ESR1	P-0000861-T01-IM3	P-0000861	Metastasis	Missense Mutation	Positive	2	Negative	breast_msk_2018
ESR1	P-0000955-T01-IM3	P-0000955	Metastasis	Missense Mutation	Positive	1-2+	Negative	breast_msk_2018
ESR1	P-0001508-T01-IM3	P-0001508	Metastasis	Missense Mutation	Positive	2	Negative	breast_msk_2018
ESR1	P-0001979-T01-IM3	P-0001979	Metastasis	Missense Mutation	Positive	1	NA	breast_msk_2018
ESR1	P-0002387-T01-IM3	P-0002387	Metastasis	Missense Mutation	Positive	2	Negative	breast_msk_2018
ESR1	P-0002562-T01-IM3	P-0002562	Metastasis	Missense Mutation	Positive	1	NA	breast_msk_2018
ESR1	P-0002617-T02-IM5	P-0002617	Metastasis	Missense Mutation	Positive	2	Negative	breast_msk_2018
ESR1	P-0002667-T01-IM3	P-0002667	Metastasis	Missense Mutation	Positive	1	NA	breast_msk_2018
ESR1	P-0002841-T02-IM6	P-0002841	Metastasis	Missense Mutation	Positive	2	Negative	breast_msk_2018
ESR1	P-0003224-T01-IM5	P-0003224	Metastasis	Missense Mutation	Positive	1-2+	Negative	breast_msk_2018
ESR1	P-0003393-T01-IM5	P-0003393	Metastasis	Missense Mutation	Positive	1	NA	breast_msk_2018
ESR1	P-0003581-T01-IM5	P-0003581	Metastasis	Missense Mutation	Positive	1	NA	breast_msk_2018
ESR1	P-0003866-T03-IM6	P-0003866	Metastasis	Missense Mutation	Positive	1	NA	breast_msk_2018
ESR1	P-0003933-T02-IM5	P-0003933	Metastasis	Missense Mutation	Positive	1	NA	breast_msk_2018
ESR1	P-0003958-T02-IM5	P-0003958	Metastasis	Missense Mutation	Positive	1	NA	breast_msk_2018
ESR1	P-0004104-T01-IM5	P-0004104	Metastasis	Missense Mutation	Positive	1	NA	breast_msk_2018
ESR1	P-0004289-T01-IM5	P-0004289	Metastasis	Missense Mutation	Positive	1	NA	breast_msk_2018
ESR1	P-0004289-T02-IM6	P-0004289	Metastasis	Missense Mutation	Positive	1-2+	Negative	breast_msk_2018
ESR1	P-0004314-T01-IM5	P-0004314	Metastasis	Missense Mutation	Positive	1	NA	breast_msk_2018
ESR1	P-0004314-T02-IM6	P-0004314	Metastasis	Missense Mutation	Positive	1	NA	breast_msk_2018
ESR1	P-0004388-T01-IM5	P-0004388	Metastasis	Missense Mutation	Positive	1	NA	breast_msk_2018
ESR1	P-0004388-T02-IM5	P-0004388	Metastasis	Missense Mutation	Positive	2	Negative	breast_msk_2018
ESR1	P-0004450-T01-IM5	P-0004450	Metastasis	Missense Mutation	Positive	1	NA	breast_msk_2018
ESR1	P-0004611-T01-IM5	P-0004611	Metastasis	Missense Mutation	Positive	1	NA	breast_msk_2018
ESR1	P-0004728-T02-IM5	P-0004728	Metastasis	Missense Mutation	Positive	1	NA	breast_msk_2018
ESR1	P-0004896-T01-IM5	P-0004896	Metastasis	Missense Mutation	Positive	1	NA	breast_msk_2018
ESR1	P-0004974-T01-IM5	P-0004974	Metastasis	Missense Mutation	Positive	2	Negative	breast_msk_2018
ESR1	P-0004987-T01-IM5	P-0004987	Metastasis	Missense Mutation	Positive	1	NA	breast_msk_2018
ESR1	P-0005145-T01-IM5	P-0005145	Metastasis	Missense Mutation	Positive	1	NA	breast_msk_2018
ESR1	P-0005219-T01-IM5	P-0005219	Metastasis	Missense Mutation	Positive	1	NA	breast_msk_2018
ESR1	P-0005360-T01-IM5	P-0005360	Metastasis	Missense Mutation	Positive	2	Negative	breast_msk_2018
ESR1	P-0005495-T01-IM5	P-0005495	Metastasis	Missense Mutation	Positive	1	NA	breast_msk_2018
ESR1	P-0006051-T01-IM5	P-0006051	Metastasis	Missense Mutation	Positive	1	NA	breast_msk_2018
ESR1	P-0006854-T01-IM5	P-0006854	Metastasis	Missense Mutation	Positive	2	Negative	breast_msk_2018
ESR1	P-0006866-T01-IM5	P-0006866	Metastasis	Missense Mutation	Positive	1	NA	breast_msk_2018
ESR1	P-0007564-T01-IM5	P-0007564	Metastasis	Missense Mutation	Positive	1	NA	breast_msk_2018
ESR1	P-0008082-T01-IM5	P-0008082	Metastasis	Missense Mutation	Positive	1	NA	breast_msk_2018
ESR1	P-0008179-T02-IM5	P-0008179	Metastasis	Missense Mutation	Positive	1	NA	breast_msk_2018
ESR1	P-0008334-T02-IM6	P-0008334	Metastasis	Missense Mutation	Positive	1	NA	breast_msk_2018
ESR1	P-0008760-T01-IM5	P-0008760	Metastasis	Missense Mutation	Positive	2	Negative	breast_msk_2018
ESR1	P-0009641-T01-IM5	P-0009641	Metastasis	Missense Mutation	Positive	1	NA	breast_msk_2018
ESR1	P-0011373-T01-IM5	P-0011373	Metastasis	Missense Mutation	Positive	2	Negative	breast_msk_2018
ESR1	P-0012897-T01-IM5	P-0012897	Metastasis	Missense Mutation	Positive	1	NA	breast_msk_2018
ESR1	P-0012897-T02-IM5	P-0012897	Metastasis	Missense Mutation	Positive	1	NA	breast_msk_2018
ESR1	P-0013219-T02-IM6	P-0013219	Metastasis	Missense Mutation	Positive	1	NA	breast_msk_2018
ESR1	P-0013491-T01-IM5	P-0013491	Metastasis	Missense Mutation	Positive	1	NA	breast_msk_2018
ESR1	P-0013771-T01-IM5	P-0013771	Metastasis	Missense Mutation	Positive	1	NA	breast_msk_2018
ESR1	P-0014130-T01-IM5	P-0014130	Metastasis	Missense Mutation	Positive	1	NA	breast_msk_2018
ESR1	P-0014907-T01-IM6	P-0014907	Metastasis	Missense Mutation	Positive	1	NA	breast_msk_2018
ESR1	P-0015670-T01-IM6	P-0015670	Metastasis	Missense Mutation	Positive	1-2+	Negative	breast_msk_2018
FGFR1	P-0000242-T01-IM3	P-0000242	Metastasis	AMP	Positive	1	NA	breast_msk_2018
FGFR1	P-0000247-T02-IM5	P-0000247	Metastasis	AMP	Positive	1	NA	breast_msk_2018
FGFR1	P-0000247-T03-IM5	P-0000247	Metastasis	AMP	Positive	1	NA	breast_msk_2018
FGFR1	P-0000346-T01-IM3	P-0000346	Metastasis	AMP	Positive	1	NA	breast_msk_2018
FGFR1	P-0000473-T01-IM3	P-0000473	Metastasis	AMP	Positive	2	Negative	breast_msk_2018
FGFR1	P-0000617-T01-IM3	P-0000617	Metastasis	AMP	Positive	1	NA	breast_msk_2018
FGFR1	P-0001184-T01-IM3	P-0001184	Metastasis	AMP	Positive	1	NA	breast_msk_2018
FGFR1	P-0001350-T01-IM3	P-0001350	Metastasis	AMP	Positive	2	Negative	breast_msk_2018
FGFR1	P-0001620-T01-IM3	P-0001620	Metastasis	AMP	Positive	2	Negative	breast_msk_2018
FGFR1	P-0001643-T01-IM3	P-0001643	Metastasis	AMP	Positive	2	Negative	breast_msk_2018
FGFR1	P-0001932-T01-IM3	P-0001932	Metastasis	AMP	Positive	1	NA	breast_msk_2018
FGFR1	P-0002177-T01-IM3	P-0002177	Metastasis	AMP	Positive	1	NA	breast_msk_2018
FGFR1	P-0002366-T01-IM3	P-0002366	Metastasis	AMP	Positive	2	Negative	breast_msk_2018
FGFR1	P-0002374-T01-IM3	P-0002374	Metastasis	AMP	Positive	1	NA	breast_msk_2018
FGFR1	P-0002562-T01-IM3	P-0002562	Metastasis	AMP	Positive	1	NA	breast_msk_2018
FGFR1	P-0002562-T02-IM5	P-0002562	Metastasis	AMP	Positive	1	NA	breast_msk_2018
FGFR1	P-0002630-T01-IM3	P-0002630	Metastasis	AMP	Positive	1	Negative	breast_msk_2018
FGFR1	P-0003021-T01-IM3	P-0003021	Metastasis	AMP	Positive	1-2+	Negative	breast_msk_2018
FGFR1	P-0003173-T01-IM5	P-0003173	Metastasis	AMP	Positive	2	Negative	breast_msk_2018
FGFR1	P-0003185-T01-IM5	P-0003185	Metastasis	AMP	Positive	1	NA	breast_msk_2018
FGFR1	P-0003431-T01-IM5	P-0003431	Metastasis	AMP	Positive	1+ (outside 3+)	Negative	breast_msk_2018
FGFR1	P-0003751-T01-IM5	P-0003751	Metastasis	AMP	Positive	1	NA	breast_msk_2018
FGFR1	P-0003933-T01-IM3	P-0003933	Metastasis	AMP	Positive	2	Negative	breast_msk_2018
FGFR1	P-0003933-T02-IM5	P-0003933	Metastasis	AMP	Positive	1	NA	breast_msk_2018
FGFR1	P-0003941-T01-IM3	P-0003941	Metastasis	AMP	Positive	1-2+	Negative	breast_msk_2018
FGFR1	P-0004058-T01-IM5	P-0004058	Metastasis	AMP	Positive	2	Negative	breast_msk_2018
FGFR1	P-0004168-T01-IM5	P-0004168	Metastasis	AMP	Positive	1	NA	breast_msk_2018
FGFR1	P-0004346-T01-IM5	P-0004346	Metastasis	AMP	Positive	1	NA	breast_msk_2018
FGFR1	P-0004903-T01-IM5	P-0004903	Metastasis	AMP	Positive	1	NA	breast_msk_2018
FGFR1	P-0004909-T01-IM5	P-0004909	Metastasis	AMP	Positive	1	NA	breast_msk_2018
FGFR1	P-0004981-T01-IM5	P-0004981	Metastasis	AMP	Positive	2	Test Failure	breast_msk_2018
FGFR1	P-0005342-T01-IM5	P-0005342	Metastasis	AMP	Positive	2	Negative	breast_msk_2018
FGFR1	P-0006309-T01-IM5	P-0006309	Metastasis	AMP	Positive	1	NA	breast_msk_2018
FGFR1	P-0006866-T01-IM5	P-0006866	Metastasis	AMP	Positive	1	NA	breast_msk_2018
FGFR1	P-0006908-T03-IM6	P-0006908	Metastasis	AMP	Positive	2	Negative	breast_msk_2018
FGFR1	P-0008027-T01-IM5	P-0008027	Metastasis	AMP	Positive	1	NA	breast_msk_2018
FGFR1	P-0008760-T01-IM5	P-0008760	Metastasis	AMP	Positive	2	Negative	breast_msk_2018
FGFR1	P-0008930-T01-IM5	P-0008930	Metastasis	AMP	Positive	1	NA	breast_msk_2018
FGFR1	P-0009405-T01-IM5	P-0009405	Metastasis	AMP	Positive	2	Negative	breast_msk_2018
FGFR1	P-0009641-T01-IM5	P-0009641	Metastasis	AMP	Positive	1	NA	breast_msk_2018
FGFR1	P-0010427-T01-IM5	P-0010427	Metastasis	AMP	Positive	1	NA	breast_msk_2018
FGFR1	P-0011193-T01-IM5	P-0011193	Metastasis	AMP	Positive	2	Negative	breast_msk_2018
FGFR1	P-0011592-T01-IM5	P-0011592	Metastasis	AMP	Positive	1-2+	Negative	breast_msk_2018
FGFR1	P-0012803-T01-IM5	P-0012803	Metastasis	AMP	Positive	1	NA	breast_msk_2018
FGFR1	P-0013172-T01-IM5	P-0013172	Metastasis	AMP	Positive	1	NA	breast_msk_2018
FGFR1	P-0013584-T01-IM5	P-0013584	Metastasis	AMP	Positive	2	Negative	breast_msk_2018
FGFR1	P-0013895-T01-IM5	P-0013895	Metastasis	AMP	Positive	1	NA	breast_msk_2018
FGFR1	P-0014091-T01-IM5	P-0014091	Metastasis	AMP	Positive	1	NA	breast_msk_2018
FGFR1	P-0014558-T01-IM6	P-0014558	Metastasis	AMP	Positive	1	NA	breast_msk_2018
FGFR1	P-0015577-T01-IM6	P-0015577	Metastasis	AMP	Positive	1	NA	breast_msk_2018
FGFR1	P-0015964-T01-IM6	P-0015964	Metastasis	AMP	Positive	1	NA	breast_msk_2018
FGFR2	P-0003903-T01-IM5	P-0003903	Metastasis	AMP	Positive	2	Negative	breast_msk_2018
FGFR2	P-0003903-T02-IM5	P-0003903	Metastasis	AMP	Positive	1-2+	Negative	breast_msk_2018
FGFR2	P-0004168-T01-IM5	P-0004168	Metastasis	AMP	Positive	1	NA	breast_msk_2018
FGFR2	P-0012567-T01-IM5	P-0012567	Metastasis	AMP	Positive	2	Negative	breast_msk_2018
FGFR2	P-0002713-T02-IM6	P-0002713	Metastasis	Missense Mutation	Positive	1	NA	breast_msk_2018
FGFR2	P-0003493-T01-IM5	P-0003493	Metastasis	Missense Mutation	Positive	2	Negative	breast_msk_2018
FGFR2	P-0003885-T01-IM5	P-0003885	Metastasis	Missense Mutation	Positive	1	NA	breast_msk_2018
FGFR2	P-0011392-T01-IM5	P-0011392	Metastasis	In Frame Del	Positive	2	Negative	breast_msk_2018
FGFR2	P-0015944-T01-IM6	P-0015944	Metastasis	Missense Mutation	Positive	2	Negative	breast_msk_2018
FGFR2	BRCA-05246_CCPM_0300387-Tumor-SM-CN8UY	0300387	Met	Intron	Positive	2+	N/A	Nayar et al. 2018
FOXA1	P-0000104-T01-IM3	P-0000104	Metastasis	Missense Mutation	Positive	2	Negative	breast_msk_2018
FOXA1	P-0000104-T02-IM6	P-0000104	Metastasis	Missense Mutation	Positive	1	NA	breast_msk_2018
FOXA1	P-0000547-T01-IM3	P-0000547	Metastasis	Missense Mutation	Positive	1+ (focal)	Negative	breast_msk_2018
FOXA1	P-0001874-T01-IM3	P-0001874	Metastasis	Missense Mutation	Positive	2	Negative	breast_msk_2018
FOXA1	P-0002625-T01-IM3	P-0002625	Metastasis	Missense Mutation	Positive	1	NA	breast_msk_2018
FOXA1	P-0002667-T01-IM3	P-0002667	Metastasis	Missense Mutation	Positive	1	NA	breast_msk_2018
FOXA1	P-0003522-T01-IM5	P-0003522	Metastasis	Missense Mutation	Positive	1	NA	breast_msk_2018
FOXA1	P-0003751-T01-IM5	P-0003751	Metastasis	Missense Mutation	Positive	1	NA	breast_msk_2018
FOXA1	P-0004127-T01-IM5	P-0004127	Metastasis	Missense Mutation	Positive	2	Negative	breast_msk_2018
FOXA1	P-0004523-T01-IM5	P-0004523	Metastasis	Missense Mutation	Positive	2	Negative	breast_msk_2018
FOXA1	P-0005360-T01-IM5	P-0005360	Metastasis	Missense Mutation	Positive	2	Negative	breast_msk_2018
FOXA1	P-0007741-T01-IM5	P-0007741	Metastasis	Missense Mutation	Positive	2	Negative	breast_msk_2018
FOXA1	P-0008027-T01-IM5	P-0008027	Metastasis	Missense Mutation	Positive	1	NA	breast_msk_2018
FOXA1	P-0010296-T01-IM5	P-0010296	Metastasis	Missense Mutation	Positive	1	NA	breast_msk_2018
FOXA1	P-0013217-T01-IM5	P-0013217	Metastasis	Missense Mutation	Positive	1	NA	breast_msk_2018
FOXA1	P-0013895-T01-IM5	P-0013895	Metastasis	Missense Mutation	Positive	1	NA	breast_msk_2018
FOXA1	P-0000786-T01-IM3	P-0000786	Metastasis	Frame Shift Del	Positive	2	Negative	breast_msk_2018
FOXA1	P-0002625-T01-IM3	P-0002625	Metastasis	Frame Shift Del	Positive	1	NA	breast_msk_2018
FOXA1	P-0003947-T01-IM3	P-0003947	Metastasis	Frame Shift Del	Positive	1	NA	breast_msk_2018
FOXA1	P-0004388-T01-IM5	P-0004388	Metastasis	Frame Shift Del	Positive	1	NA	breast_msk_2018
FOXA1	P-0004388-T02-IM5	P-0004388	Metastasis	Frame Shift Del	Positive	2	Negative	breast_msk_2018
FOXA1	P-0002562-T01-IM3	P-0002562	Metastasis	In Frame Del	Positive	1	NA	breast_msk_2018
FOXA1	P-0002625-T01-IM3	P-0002625	Metastasis	In Frame Del	Positive	1	NA	breast_msk_2018
FOXA1	P-0003493-T01-IM5	P-0003493	Metastasis	In Frame Del	Positive	2	Negative	breast_msk_2018
FOXA1	P-0003903-T02-IM5	P-0003903	Metastasis	Frame Shift Ins	Positive	1-2+	Negative	breast_msk_2018
FOXA1	P-0005950-T01-IM5	P-0005950	Metastasis	In Frame Del	Positive	1	NA	breast_msk_2018
IGF1R	P-0000584-T03-IM6	P-0000584	Metastasis	AMP	Positive	1	NA	breast_msk_2018
IGF1R	P-0004058-T01-IM5	P-0004058	Metastasis	AMP	Positive	2	Negative	breast_msk_2018
IGF1R	P-0004168-T01-IM5	P-0004168	Metastasis	AMP	Positive	1	NA	breast_msk_2018
IGF1R	P-0004949-T02-IM5	P-0004949	Metastasis	AMP	Positive	1-2+	Negative	breast_msk_2018
IGF1R	P-0004999-T01-IM5	P-0004999	Metastasis	AMP	Positive	1	NA	breast_msk_2018
IGF1R	P-0012803-T01-IM5	P-0012803	Metastasis	AMP	Positive	1	NA	breast_msk_2018
IGF1R	P-0015964-T01-IM6	P-0015964	Metastasis	AMP	Positive	1	NA	breast_msk_2018
KRAS	P-0006660-T01-IM5	P-0006660	Metastasis	Missense Mutation	Positive	1	NA	breast_msk_2018
MYC	P-0000547-T01-IM3	P-0000547	Metastasis	AMP	Positive	1+ (focal)	Negative	breast_msk_2018
MYC	P-0001643-T01-IM3	P-0001643	Metastasis	AMP	Positive	2	Negative	breast_msk_2018
MYC	P-0002088-T01-IM3	P-0002088	Metastasis	AMP	Positive	2	Negative	breast_msk_2018
MYC	P-0002096-T01-IM3	P-0002096	Metastasis	AMP	Positive	1	NA	breast_msk_2018
MYC	P-0002177-T01-IM3	P-0002177	Metastasis	AMP	Positive	1	NA	breast_msk_2018
MYC	P-0002841-T01-IM3	P-0002841	Metastasis	AMP	Positive	1-2+	Negative	breast_msk_2018
MYC	P-0002841-T02-IM6	P-0002841	Metastasis	AMP	Positive	2	Negative	breast_msk_2018
MYC	P-0002922-T01-IM3	P-0002922	Metastasis	AMP	Positive	1-2+	Negative	breast_msk_2018
MYC	P-0003185-T01-IM5	P-0003185	Metastasis	AMP	Positive	1	NA	breast_msk_2018
MYC	P-0003431-T01-IM5	P-0003431	Metastasis	AMP	Positive	1+ (outside 3+)	Negative	breast_msk_2018
MYC	P-0003903-T01-IM5	P-0003903	Metastasis	AMP	Positive	2	Negative	breast_msk_2018
MYC	P-0003903-T02-IM5	P-0003903	Metastasis	AMP	Positive	1-2+	Negative	breast_msk_2018
MYC	P-0004057-T01-IM5	P-0004057	Metastasis	AMP	Positive	1	NA	breast_msk_2018
MYC	P-0004182-T01-IM5	P-0004182	Metastasis	AMP	Positive	2	Negative	breast_msk_2018
MYC	P-0004216-T01-IM5	P-0004216	Metastasis	AMP	Positive	1	NA	breast_msk_2018
MYC	P-0004611-T01-IM5	P-0004611	Metastasis	AMP	Positive	1	NA	breast_msk_2018
MYC	P-0005495-T01-IM5	P-0005495	Metastasis	AMP	Positive	1	NA	breast_msk_2018
MYC	P-0005948-T01-IM5	P-0005948	Metastasis	AMP	Positive	2	Negative	breast_msk_2018
MYC	P-0006479-T01-IM5	P-0006479	Metastasis	AMP	Positive	1	NA	breast_msk_2018
MYC	P-0006842-T01-IM5	P-0006842	Metastasis	AMP	Positive	2	Negative	breast_msk_2018
MYC	P-0008795-T01-IM5	P-0008795	Metastasis	AMP	Positive	1	NA	breast_msk_2018
MYC	P-0008931-T01-IM5	P-0008931	Metastasis	AMP	Positive	1	NA	breast_msk_2018
MYC	P-0009364-T01-IM5	P-0009364	Metastasis	AMP	Positive	2	Negative	breast_msk_2018
MYC	P-0009405-T01-IM5	P-0009405	Metastasis	AMP	Positive	2	Negative	breast_msk_2018
MYC	P-0009688-T01-IM5	P-0009688	Metastasis	AMP	Positive	1	NA	breast_msk_2018
MYC	P-0011098-T01-IM5	P-0011098	Metastasis	AMP	Positive	1	NA	breast_msk_2018
MYC	P-0012186-T01-IM5	P-0012186	Metastasis	AMP	Positive	2	Equivocal	breast_msk_2018
MYC	P-0012807-T01-IM5	P-0012807	Metastasis	AMP	Positive	2	Negative	breast_msk_2018
MYC	P-0012897-T01-IM5	P-0012897	Metastasis	AMP	Positive	1	NA	breast_msk_2018
MYC	P-0012897-T02-IM5	P-0012897	Metastasis	AMP	Positive	1	NA	breast_msk_2018
MYC	P-0014558-T01-IM6	P-0014558	Metastasis	AMP	Positive	1	NA	breast_msk_2018
MYC	P-0014905-T01-IM6	P-0014905	Metastasis	AMP	Positive	1	NA	breast_msk_2018
MYC	P-0014951-T01-IM6	P-0014951	Metastasis	AMP	Positive	1-2+	Negative	breast_msk_2018
MYC	P-0015577-T01-IM6	P-0015577	Metastasis	AMP	Positive	1	NA	breast_msk_2018
MYC	P-0015674-T01-IM6	P-0015674	Metastasis	AMP	Positive	2	Negative	breast_msk_2018
MYC	P-0015689-T01-IM6	P-0015689	Metastasis	AMP	Positive	1	NA	breast_msk_2018
NF1	P-0001351-T01-IM3	P-0001351	Metastasis	Missense Mutation	Positive	1	NA	breast_msk_2018
NF1	P-0001396-T01-IM3	P-0001396	Metastasis	Missense Mutation	Positive	1-2+	Negative	breast_msk_2018
NF1	P-0001396-T02-IM5	P-0001396	Metastasis	Missense Mutation	Positive	1-2+	Negative	breast_msk_2018
NF1	P-0001396-T03-IM6	P-0001396	Metastasis	Missense Mutation	Positive	1	NA	breast_msk_2018
NF1	P-0002713-T01-IM3	P-0002713	Metastasis	Missense Mutation	Positive	1	NA	breast_msk_2018
NF1	P-0002713-T02-IM6	P-0002713	Metastasis	Missense Mutation	Positive	1	NA	breast_msk_2018
NF1	P-0003224-T01-IM5	P-0003224	Metastasis	Missense Mutation	Positive	1-2+	Negative	breast_msk_2018
NF1	P-0003903-T02-IM5	P-0003903	Metastasis	Missense Mutation	Positive	1-2+	Negative	breast_msk_2018
NF1	P-0003947-T01-IM3	P-0003947	Metastasis	Missense Mutation	Positive	1	NA	breast_msk_2018
NF1	P-0009602-T01-IM5	P-0009602	Metastasis	Missense Mutation	Positive	2	Negative	breast_msk_2018
NF1	P-0014907-T01-IM6	P-0014907	Metastasis	Missense Mutation	Positive	1	NA	breast_msk_2018
NF1	P-0002473-T01-IM3	P-0002473	Metastasis	Frame Shift Del	Positive	2	Negative	breast_msk_2018
NF1	P-0002622-T01-IM3	P-0002622	Metastasis	Frame Shift Ins	Positive	1	NA	breast_msk_2018
NF1	P-0003528-T01-IM5	P-0003528	Metastasis	Frame Shift Del	Positive	1-2+	Negative	breast_msk_2018
NF1	P-0009731-T01-IM5	P-0009731	Metastasis	Frame Shift Del	Positive	1	NA	breast_msk_2018
NF1	P-0011592-T01-IM5	P-0011592	Metastasis	Frame Shift Del	Positive	1-2+	Negative	breast_msk_2018
NF1	P-0006489-T01-IM5	P-0006489	Metastasis	Nonsense Mutation	Positive	1	NA	breast_msk_2018
NF1	P-0009602-T01-IM5	P-0009602	Metastasis	Nonsense Mutation	Positive	2	Negative	breast_msk_2018
NF1	P-0011355-T01-IM5	P-0011355	Metastasis	Splice Site	Positive	1	NA	breast_msk_2018
NF1	P-0013895-T01-IM5	P-0013895	Metastasis	Nonsense Mutation	Positive	1	NA	breast_msk_2018
PIK3CA	P-0000041-T01-IM3	P-0000041	Metastasis	Missense Mutation	Positive	2	Negative	breast_msk_2018
PIK3CA	P-0000081-T01-IM3	P-0000081	Metastasis	Missense Mutation	Positive	1	NA	breast_msk_2018
PIK3CA	P-0000167-T02-IM3	P-0000167	Metastasis	Missense Mutation	Positive	1	NA	breast_msk_2018
PIK3CA	P-0000204-T01-IM3	P-0000204	Metastasis	Missense Mutation	Positive	1	NA	breast_msk_2018
PIK3CA	P-0000204-T02-IM3	P-0000204	Metastasis	Missense Mutation	Positive	1	NA	breast_msk_2018
PIK3CA	P-0000234-T01-IM3	P-0000234	Metastasis	Missense Mutation	Positive	2	Negative	breast_msk_2018
PIK3CA	P-0000247-T02-IM5	P-0000247	Metastasis	Missense Mutation	Positive	1	NA	breast_msk_2018
PIK3CA	P-0000278-T01-IM3	P-0000278	Metastasis	Missense Mutation	Positive	1-2+	Negative	breast_msk_2018
PIK3CA	P-0000422-T01-IM3	P-0000422	Metastasis	Missense Mutation	Positive	2	Negative	breast_msk_2018
PIK3CA	P-0000469-T01-IM3	P-0000469	Metastasis	Missense Mutation	Positive	2	Negative	breast_msk_2018
PIK3CA	P-0000495-T01-IM3	P-0000495	Metastasis	Missense Mutation	Positive	2	Negative	breast_msk_2018
PIK3CA	P-0000547-T01-IM3	P-0000547	Metastasis	Missense Mutation	Positive	1+ (focal)	Negative	breast_msk_2018
PIK3CA	P-0000690-T03-IM5	P-0000690	Metastasis	Missense Mutation	Positive	2	Negative	breast_msk_2018
PIK3CA	P-0000786-T01-IM3	P-0000786	Metastasis	Missense Mutation	Positive	2	Negative	breast_msk_2018
PIK3CA	P-0001338-T01-IM3	P-0001338	Metastasis	Missense Mutation	Positive	1	Negative	breast_msk_2018
PIK3CA	P-0001350-T01-IM3	P-0001350	Metastasis	Missense Mutation	Positive	2	Negative	breast_msk_2018
PIK3CA	P-0001351-T01-IM3	P-0001351	Metastasis	Missense Mutation	Positive	1	NA	breast_msk_2018
PIK3CA	P-0001395-T01-IM3	P-0001395	Metastasis	Missense Mutation	Positive	2	Negative	breast_msk_2018
PIK3CA	P-0001396-T01-IM3	P-0001396	Metastasis	Missense Mutation	Positive	1-2+	Negative	breast_msk_2018
PIK3CA	P-0001396-T02-IM5	P-0001396	Metastasis	Missense Mutation	Positive	1-2+	Negative	breast_msk_2018
PIK3CA	P-0001396-T03-IM6	P-0001396	Metastasis	Missense Mutation	Positive	1	NA	breast_msk_2018
PIK3CA	P-0001516-T02-IM5	P-0001516	Metastasis	Missense Mutation	Positive	1	NA	breast_msk_2018
PIK3CA	P-0001620-T01-IM3	P-0001620	Metastasis	Missense Mutation	Positive	2	Negative	breast_msk_2018
PIK3CA	P-0001631-T02-IM5	P-0001631	Metastasis	Missense Mutation	Positive	1	NA	breast_msk_2018
PIK3CA	P-0001846-T01-IM3	P-0001846	Metastasis	Missense Mutation	Positive	2	Negative	breast_msk_2018
PIK3CA	P-0001874-T01-IM3	P-0001874	Metastasis	Missense Mutation	Positive	2	Negative	breast_msk_2018
PIK3CA	P-0001875-T01-IM3	P-0001875	Metastasis	Missense Mutation	Positive	1-2+	Negative	breast_msk_2018
PIK3CA	P-0002056-T01-IM3	P-0002056	Metastasis	Missense Mutation	Positive	1-2+	Negative	breast_msk_2018
PIK3CA	P-0002124-T01-IM3	P-0002124	Metastasis	Missense Mutation	Positive	1	NA	breast_msk_2018
PIK3CA	P-0002297-T01-IM3	P-0002297	Metastasis	Missense Mutation	Positive	1	NA	breast_msk_2018
PIK3CA	P-0002366-T01-IM3	P-0002366	Metastasis	Missense Mutation	Positive	2	Negative	breast_msk_2018
PIK3CA	P-0002387-T01-IM3	P-0002387	Metastasis	Missense Mutation	Positive	2	Negative	breast_msk_2018
PIK3CA	P-0002473-T01-IM3	P-0002473	Metastasis	Missense Mutation	Positive	2	Negative	breast_msk_2018
PIK3CA	P-0002527-T01-IM3	P-0002527	Metastasis	Missense Mutation	Positive	1	NA	breast_msk_2018
PIK3CA	P-0002531-T01-IM3	P-0002531	Metastasis	Missense Mutation	Positive	1	NA	breast_msk_2018
PIK3CA	P-0002562-T01-IM3	P-0002562	Metastasis	Missense Mutation	Positive	1	NA	breast_msk_2018
PIK3CA	P-0002562-T02-IM5	P-0002562	Metastasis	Missense Mutation	Positive	1	NA	breast_msk_2018
PIK3CA	P-0002625-T01-IM3	P-0002625	Metastasis	Missense Mutation	Positive	1	NA	breast_msk_2018
PIK3CA	P-0002667-T01-IM3	P-0002667	Metastasis	Missense Mutation	Positive	1	NA	breast_msk_2018
PIK3CA	P-0002713-T01-IM3	P-0002713	Metastasis	Missense Mutation	Positive	1	NA	breast_msk_2018
PIK3CA	P-0002713-T02-IM6	P-0002713	Metastasis	Missense Mutation	Positive	1	NA	breast_msk_2018
PIK3CA	P-0002756-T03-IM5	P-0002756	Metastasis	Missense Mutation	Positive	1	NA	breast_msk_2018
PIK3CA	P-0002841-T01-IM3	P-0002841	Metastasis	Missense Mutation	Positive	1-2+	Negative	breast_msk_2018
PIK3CA	P-0002841-T02-IM6	P-0002841	Metastasis	Missense Mutation	Positive	2	Negative	breast_msk_2018
PIK3CA	P-0002922-T01-IM3	P-0002922	Metastasis	Missense Mutation	Positive	1-2+	Negative	breast_msk_2018
PIK3CA	P-0003223-T03-IM6	P-0003223	Metastasis	Missense Mutation	Positive	1	NA	breast_msk_2018
PIK3CA	P-0003224-T01-IM5	P-0003224	Metastasis	Missense Mutation	Positive	1-2+	Negative	breast_msk_2018
PIK3CA	P-0003306-T01-IM5	P-0003306	Metastasis	Missense Mutation	Positive	1-2+	Negative	breast_msk_2018
PIK3CA	P-0003493-T01-IM5	P-0003493	Metastasis	Missense Mutation	Positive	2	Negative	breast_msk_2018
PIK3CA	P-0003522-T01-IM5	P-0003522	Metastasis	Missense Mutation	Positive	1	NA	breast_msk_2018
PIK3CA	P-0003641-T01-IM5	P-0003641	Metastasis	Missense Mutation	Positive	1	Negative	breast_msk_2018
PIK3CA	P-0003772-T01-IM5	P-0003772	Metastasis	Missense Mutation	Positive	1	NA	breast_msk_2018
PIK3CA	P-0003847-T01-IM5	P-0003847	Metastasis	Missense Mutation	Positive	2	Negative	breast_msk_2018
PIK3CA	P-0003866-T03-IM6	P-0003866	Metastasis	Missense Mutation	Positive	1	NA	breast_msk_2018
PIK3CA	P-0003885-T01-IM5	P-0003885	Metastasis	Missense Mutation	Positive	1	NA	breast_msk_2018
PIK3CA	P-0003888-T01-IM5	P-0003888	Metastasis	Missense Mutation	Positive	1	NA	breast_msk_2018
PIK3CA	P-0003903-T01-IM5	P-0003903	Metastasis	Missense Mutation	Positive	2	Negative	breast_msk_2018
PIK3CA	P-0003903-T02-IM5	P-0003903	Metastasis	Missense Mutation	Positive	1-2+	Negative	breast_msk_2018
PIK3CA	P-0003933-T01-IM3	P-0003933	Metastasis	Missense Mutation	Positive	2	Negative	breast_msk_2018
PIK3CA	P-0003933-T02-IM5	P-0003933	Metastasis	Missense Mutation	Positive	1	NA	breast_msk_2018
PIK3CA	P-0003941-T01-IM3	P-0003941	Metastasis	Missense Mutation	Positive	1-2+	Negative	breast_msk_2018
PIK3CA	P-0004127-T01-IM5	P-0004127	Metastasis	Missense Mutation	Positive	2	Negative	breast_msk_2018
PIK3CA	P-0004182-T01-IM5	P-0004182	Metastasis	Missense Mutation	Positive	2	Negative	breast_msk_2018
PIK3CA	P-0004187-T01-IM5	P-0004187	Metastasis	Missense Mutation	Positive	2	Negative	breast_msk_2018
PIK3CA	P-0004309-T01-IM5	P-0004309	Metastasis	Missense Mutation	Positive	1-2+	Negative	breast_msk_2018
PIK3CA	P-0004314-T01-IM5	P-0004314	Metastasis	Missense Mutation	Positive	1	NA	breast_msk_2018
PIK3CA	P-0004314-T02-IM6	P-0004314	Metastasis	Missense Mutation	Positive	1	NA	breast_msk_2018
PIK3CA	P-0004406-T01-IM5	P-0004406	Metastasis	Missense Mutation	Positive	1	NA	breast_msk_2018
PIK3CA	P-0004450-T01-IM5	P-0004450	Metastasis	Missense Mutation	Positive	1	NA	breast_msk_2018
PIK3CA	P-0004477-T01-IM5	P-0004477	Metastasis	Missense Mutation	Positive	1	NA	breast_msk_2018
PIK3CA	P-0004896-T01-IM5	P-0004896	Metastasis	Missense Mutation	Positive	1	NA	breast_msk_2018
PIK3CA	P-0004909-T01-IM5	P-0004909	Metastasis	Missense Mutation	Positive	1	NA	breast_msk_2018
PIK3CA	P-0004987-T01-IM5	P-0004987	Metastasis	Missense Mutation	Positive	1	NA	breast_msk_2018
PIK3CA	P-0005242-T01-IM5	P-0005242	Metastasis	Missense Mutation	Positive	1	NA	breast_msk_2018
PIK3CA	P-0005360-T01-IM5	P-0005360	Metastasis	Missense Mutation	Positive	2	Negative	breast_msk_2018
PIK3CA	P-0005423-T01-IM5	P-0005423	Metastasis	Missense Mutation	Positive	1-2+	Negative	breast_msk_2018
PIK3CA	P-0005818-T01-IM5	P-0005818	Metastasis	Missense Mutation	Positive	1	NA	breast_msk_2018
PIK3CA	P-0006479-T01-IM5	P-0006479	Metastasis	Missense Mutation	Positive	1	NA	breast_msk_2018
PIK3CA	P-0006660-T01-IM5	P-0006660	Metastasis	Missense Mutation	Positive	1	NA	breast_msk_2018
PIK3CA	P-0006780-T01-IM5	P-0006780	Metastasis	Missense Mutation	Positive	2	Negative	breast_msk_2018
PIK3CA	P-0006787-T01-IM5	P-0006787	Metastasis	Missense Mutation	Positive	1	NA	breast_msk_2018
PIK3CA	P-0006842-T01-IM5	P-0006842	Metastasis	Missense Mutation	Positive	2	Negative	breast_msk_2018
PIK3CA	P-0006854-T01-IM5	P-0006854	Metastasis	Missense Mutation	Positive	2	Negative	breast_msk_2018
PIK3CA	P-0006866-T01-IM5	P-0006866	Metastasis	Missense Mutation	Positive	1	NA	breast_msk_2018
PIK3CA	P-0007183-T01-IM5	P-0007183	Metastasis	Missense Mutation	Positive	2	Negative	breast_msk_2018
PIK3CA	P-0007423-T01-IM5	P-0007423	Metastasis	Missense Mutation	Positive	1	NA	breast_msk_2018
PIK3CA	P-0007564-T01-IM5	P-0007564	Metastasis	Missense Mutation	Positive	1	NA	breast_msk_2018
PIK3CA	P-0007741-T01-IM5	P-0007741	Metastasis	Missense Mutation	Positive	2	Negative	breast_msk_2018
PIK3CA	P-0008027-T01-IM5	P-0008027	Metastasis	Missense Mutation	Positive	1	NA	breast_msk_2018
PIK3CA	P-0008204-T01-IM5	P-0008204	Metastasis	Missense Mutation	Positive	1	NA	breast_msk_2018
PIK3CA	P-0008334-T02-IM6	P-0008334	Metastasis	Missense Mutation	Positive	1	NA	breast_msk_2018
PIK3CA	P-0008400-T01-IM5	P-0008400	Metastasis	Missense Mutation	Positive	2	Negative	breast_msk_2018
PIK3CA	P-0008751-T01-IM5	P-0008751	Metastasis	Missense Mutation	Positive	1	NA	breast_msk_2018
PIK3CA	P-0008760-T01-IM5	P-0008760	Metastasis	Missense Mutation	Positive	2	Negative	breast_msk_2018
PIK3CA	P-0008931-T01-IM5	P-0008931	Metastasis	Missense Mutation	Positive	1	NA	breast_msk_2018
PIK3CA	P-0009364-T01-IM5	P-0009364	Metastasis	Missense Mutation	Positive	2	Negative	breast_msk_2018
PIK3CA	P-0009602-T01-IM5	P-0009602	Metastasis	Missense Mutation	Positive	2	Negative	breast_msk_2018
PIK3CA	P-0009641-T01-IM5	P-0009641	Metastasis	Missense Mutation	Positive	1	NA	breast_msk_2018
PIK3CA	P-0009725-T01-IM5	P-0009725	Metastasis	Missense Mutation	Positive	2	Negative	breast_msk_2018
PIK3CA	P-0009829-T01-IM5	P-0009829	Metastasis	Missense Mutation	Positive	1	NA	breast_msk_2018
PIK3CA	P-0009941-T01-IM5	P-0009941	Metastasis	Missense Mutation	Positive	1	NA	breast_msk_2018
PIK3CA	P-0010068-T01-IM5	P-0010068	Metastasis	Missense Mutation	Positive	1	NA	breast_msk_2018
PIK3CA	P-0010110-T01-IM5	P-0010110	Metastasis	Missense Mutation	Positive	2	Negative	breast_msk_2018
PIK3CA	P-0010296-T01-IM5	P-0010296	Metastasis	Missense Mutation	Positive	1	NA	breast_msk_2018
PIK3CA	P-0010939-T01-IM5	P-0010939	Metastasis	Missense Mutation	Positive	1	NA	breast_msk_2018
PIK3CA	P-0011098-T01-IM5	P-0011098	Metastasis	Missense Mutation	Positive	1	NA	breast_msk_2018
PIK3CA	P-0011193-T01-IM5	P-0011193	Metastasis	Missense Mutation	Positive	2	Negative	breast_msk_2018
PIK3CA	P-0011355-T01-IM5	P-0011355	Metastasis	Missense Mutation	Positive	1	NA	breast_msk_2018
PIK3CA	P-0011420-T01-IM5	P-0011420	Metastasis	Missense Mutation	Positive	1	NA	breast_msk_2018
PIK3CA	P-0011592-T01-IM5	P-0011592	Metastasis	Missense Mutation	Positive	1-2+	Negative	breast_msk_2018
PIK3CA	P-0012127-T01-IM5	P-0012127	Metastasis	Missense Mutation	Positive	1	NA	breast_msk_2018
PIK3CA	P-0012372-T01-IM5	P-0012372	Metastasis	Missense Mutation	Positive	2	Negative	breast_msk_2018
PIK3CA	P-0012515-T01-IM5	P-0012515	Metastasis	Missense Mutation	Positive	1	NA	breast_msk_2018
PIK3CA	P-0012560-T01-IM5	P-0012560	Metastasis	Missense Mutation	Positive	1-2+	Negative	breast_msk_2018
PIK3CA	P-0012567-T01-IM5	P-0012567	Metastasis	Missense Mutation	Positive	2	Negative	breast_msk_2018
PIK3CA	P-0012803-T01-IM5	P-0012803	Metastasis	Missense Mutation	Positive	1	NA	breast_msk_2018
PIK3CA	P-0012807-T01-IM5	P-0012807	Metastasis	Missense Mutation	Positive	2	Negative	breast_msk_2018
PIK3CA	P-0012863-T01-IM5	P-0012863	Metastasis	Missense Mutation	Positive	1	NA	breast_msk_2018
PIK3CA	P-0013117-T01-IM5	P-0013117	Metastasis	Missense Mutation	Positive	1	NA	breast_msk_2018
PIK3CA	P-0013217-T01-IM5	P-0013217	Metastasis	Missense Mutation	Positive	1	NA	breast_msk_2018
PIK3CA	P-0013491-T01-IM5	P-0013491	Metastasis	Missense Mutation	Positive	1	NA	breast_msk_2018
PIK3CA	P-0013584-T01-IM5	P-0013584	Metastasis	Missense Mutation	Positive	2	Negative	breast_msk_2018
PIK3CA	P-0013617-T01-IM5	P-0013617	Metastasis	Missense Mutation	Positive	2	Negative	breast_msk_2018
PIK3CA	P-0013707-T01-IM5	P-0013707	Metastasis	Missense Mutation	Positive	2	Negative	breast_msk_2018
PIK3CA	P-0013771-T01-IM5	P-0013771	Metastasis	Missense Mutation	Positive	1	NA	breast_msk_2018
PIK3CA	P-0013895-T01-IM5	P-0013895	Metastasis	Missense Mutation	Positive	1	NA	breast_msk_2018
PIK3CA	P-0013915-T01-IM5	P-0013915	Metastasis	Missense Mutation	Positive	1	NA	breast_msk_2018
PIK3CA	P-0013969-T01-IM5	P-0013969	Metastasis	Missense Mutation	Positive	1	NA	breast_msk_2018
PIK3CA	P-0014091-T01-IM5	P-0014091	Metastasis	Missense Mutation	Positive	1	NA	breast_msk_2018
PIK3CA	P-0014092-T01-IM5	P-0014092	Metastasis	Missense Mutation	Positive	1	NA	breast_msk_2018
PIK3CA	P-0014130-T01-IM5	P-0014130	Metastasis	Missense Mutation	Positive	1	NA	breast_msk_2018
PIK3CA	P-0014298-T01-IM6	P-0014298	Metastasis	Missense Mutation	Positive	1-2+	Negative	breast_msk_2018
PIK3CA	P-0014558-T01-IM6	P-0014558	Metastasis	Missense Mutation	Positive	1	NA	breast_msk_2018
PIK3CA	P-0014627-T01-IM6	P-0014627	Metastasis	Missense Mutation	Positive	2	Negative	breast_msk_2018
PIK3CA	P-0014718-T01-IM6	P-0014718	Metastasis	Missense Mutation	Positive	1	NA	breast_msk_2018
PIK3CA	P-0014904-T01-IM6	P-0014904	Metastasis	Missense Mutation	Positive	1	NA	breast_msk_2018
PIK3CA	P-0014905-T01-IM6	P-0014905	Metastasis	Missense Mutation	Positive	1	NA	breast_msk_2018
PIK3CA	P-0015670-T01-IM6	P-0015670	Metastasis	Missense Mutation	Positive	1-2+	Negative	breast_msk_2018
PIK3CA	P-0015944-T01-IM6	P-0015944	Metastasis	Missense Mutation	Positive	2	Negative	breast_msk_2018
PIK3CA	P-0015964-T01-IM6	P-0015964	Metastasis	Missense Mutation	Positive	1	NA	breast_msk_2018
PIK3CA	P-0002652-T01-IM3	P-0002652	Metastasis	In Frame Del	Positive	1	NA	breast_msk_2018
PIK3CA	P-0011247-T01-IM5	P-0011247	Metastasis	In Frame Del	Positive	1	NA	breast_msk_2018
PIK3CA	BRCA-05246_CCPM_0300387-Tumor-SM-CN8UY	0300387	Met	Missense_Mutation	Positive	2+	N/A	Nayar et al. 2018
PIK3CA	BRCA-05246_CCPM_0300387-Tumor-SM-CN8UY	0300387	Met	Missense_Mutation	Positive	2+	N/A	Nayar et al. 2018
PIK3CA	BRCA-05246_CCPM_0300319-Tumor-SM-AIUNL	300319	Met	Missense_Mutation	Positive	1+	N/A	Nayar et al. 2018
PIK3CA	BRCA-05246_CCPM_0300387-Tumor-SM-CN8UY	0300387	Met	Missense_Mutation	Positive	2+	N/A	Nayar et al. 2018
PIK3CA	BRCA-05246_CCPM_0300387-Tumor-SM-CN8UY	0300387	Met	Missense_Mutation	Positive	2+	N/A	Nayar et al. 2018
PTEN	P-0000104-T01-IM3	P-0000104	Metastasis	Missense Mutation	Positive	2	Negative	breast_msk_2018
PTEN	P-0000104-T02-IM6	P-0000104	Metastasis	Missense Mutation	Positive	1	NA	breast_msk_2018
PTEN	P-0000422-T01-IM3	P-0000422	Metastasis	Missense Mutation	Positive	2	Negative	breast_msk_2018
PTEN	P-0000805-T01-IM3	P-0000805	Metastasis	Missense Mutation	Positive	1	NA	breast_msk_2018
PTEN	P-0002562-T02-IM5	P-0002562	Metastasis	Missense Mutation	Positive	1	NA	breast_msk_2018
PTEN	P-0004388-T01-IM5	P-0004388	Metastasis	Missense Mutation	Positive	1	NA	breast_msk_2018
PTEN	P-0004388-T02-IM5	P-0004388	Metastasis	Missense Mutation	Positive	2	Negative	breast_msk_2018
PTEN	P-0006489-T01-IM5	P-0006489	Metastasis	Missense Mutation	Positive	1	NA	breast_msk_2018
PTEN	P-0012372-T01-IM5	P-0012372	Metastasis	Missense Mutation	Positive	2	Negative	breast_msk_2018
PTEN	P-0014718-T01-IM6	P-0014718	Metastasis	Missense Mutation	Positive	1	NA	breast_msk_2018
PTEN	P-0015670-T01-IM6	P-0015670	Metastasis	Missense Mutation	Positive	1-2+	Negative	breast_msk_2018
PTEN	P-0004903-T01-IM5	P-0004903	Metastasis	Frame Shift Ins	Positive	1	NA	breast_msk_2018
PTEN	P-0009498-T01-IM5	P-0009498	Metastasis	Frame Shift Ins	Positive	2	Negative	breast_msk_2018
PTEN	P-0012372-T01-IM5	P-0012372	Metastasis	Frame Shift Ins	Positive	2	Negative	breast_msk_2018
PTEN	P-0012567-T01-IM5	P-0012567	Metastasis	Frame Shift Ins	Positive	2	Negative	breast_msk_2018
PTEN	P-0013219-T02-IM6	P-0013219	Metastasis	Frame Shift Ins	Positive	1	NA	breast_msk_2018
PTEN	P-0013990-T01-IM5	P-0013990	Metastasis	Frame Shift Ins	Positive	1	NA	breast_msk_2018
PTEN	P-0003241-T02-IM5	P-0003241	Metastasis	Frame Shift Del	Positive	1	NA	breast_msk_2018
PTEN	P-0003847-T01-IM5	P-0003847	Metastasis	Frame Shift Del	Positive	2	Negative	breast_msk_2018
PTEN	P-0004127-T01-IM5	P-0004127	Metastasis	Frame Shift Del	Positive	2	Negative	breast_msk_2018
PTEN	P-0006780-T01-IM5	P-0006780	Metastasis	Frame Shift Del	Positive	2	Negative	breast_msk_2018
PTEN	P-0000473-T01-IM3	P-0000473	Metastasis	Nonsense Mutation	Positive	2	Negative	breast_msk_2018
PTEN	P-0001932-T01-IM3	P-0001932	Metastasis	In Frame Del	Positive	1	NA	breast_msk_2018
PTEN	P-0003241-T02-IM5	P-0003241	Metastasis	Splice Site	Positive	1	NA	breast_msk_2018
PTEN	P-0006248-T01-IM5	P-0006248	Metastasis	Splice Site	Positive	1	NA	breast_msk_2018
PTEN	P-0006527-T01-IM5	P-0006527	Metastasis	Nonsense Mutation	Positive	2	Negative	breast_msk_2018
PTEN	P-0006558-T01-IM5	P-0006558	Metastasis	In Frame Del	Positive	2	Negative	breast_msk_2018
PTEN	P-0003223-T03-IM6	P-0003223	Metastasis	HOMDEL	Positive	1	NA	breast_msk_2018
PTEN	P-0003903-T01-IM5	P-0003903	Metastasis	HOMDEL	Positive	2	Negative	breast_msk_2018
PTEN	P-0003903-T02-IM5	P-0003903	Metastasis	HOMDEL	Positive	1-2+	Negative	breast_msk_2018
PTEN	P-0003933-T01-IM3	P-0003933	Metastasis	HOMDEL	Positive	2	Negative	breast_msk_2018
PTEN	P-0003933-T02-IM5	P-0003933	Metastasis	HOMDEL	Positive	1	NA	breast_msk_2018
PTEN	P-0005950-T01-IM5	P-0005950	Metastasis	HOMDEL	Positive	1	NA	breast_msk_2018
PTEN	P-0006866-T01-IM5	P-0006866	Metastasis	HOMDEL	Positive	1	NA	breast_msk_2018
PTEN	P-0011392-T01-IM5	P-0011392	Metastasis	HOMDEL	Positive	2	Negative	breast_msk_2018
TBX3	P-0001620-T01-IM3	P-0001620	Metastasis	Frame Shift Ins	Positive	2+	Negative	breast_msk_2018
TBX3	P-0003522-T01-IM5	P-0003522	Metastasis	Frame Shift Ins	Positive	1+	NA	breast_msk_2018
TBX3	P-0004314-T01-IM5	P-0004314	Metastasis	Frame Shift Ins	Positive	1+	NA	breast_msk_2018
TBX3	P-0004314-T02-IM6	P-0004314	Metastasis	Frame Shift Ins	Positive	1+	NA	breast_msk_2018
TBX3	P-0006601-T01-IM5	P-0006601	Metastasis	Frame Shift Ins	Positive	2+	Negative	breast_msk_2018
TBX3	P-0007423-T01-IM5	P-0007423	Metastasis	Frame Shift Ins	Positive	1+	NA	breast_msk_2018
TBX3	P-0002088-T01-IM3	P-0002088	Metastasis	Frame Shift Del	Positive	2+	Negative	breast_msk_2018
TBX3	P-0003784-T01-IM5	P-0003784	Metastasis	Frame Shift Del	Positive	2+	Negative	breast_msk_2018
TBX3	P-0004168-T01-IM5	P-0004168	Metastasis	Frame Shift Del	Positive	1+	NA	breast_msk_2018
TBX3	P-0004908-T01-IM5	P-0004908	Metastasis	Frame Shift Del	Positive	1+	NA	breast_msk_2018
TBX3	P-0010201-T01-IM5	P-0010201	Metastasis	Frame Shift Del	Positive	1+	NA	breast_msk_2018
TBX3	P-0013172-T01-IM5	P-0013172	Metastasis	Frame Shift Del	Positive	1+	NA	breast_msk_2018
TBX3	P-0001351-T01-IM3	P-0001351	Metastasis	Missense Mutation	Positive	1+	NA	breast_msk_2018
TBX3	P-0001957-T01-IM3	P-0001957	Metastasis	Missense Mutation	Positive	1-2+	Negative	breast_msk_2018
TBX3	P-0004406-T01-IM5	P-0004406	Metastasis	Missense Mutation	Positive	1+	NA	breast_msk_2018
TBX3	P-0004974-T01-IM5	P-0004974	Metastasis	Missense Mutation	Positive	2+	Negative	breast_msk_2018
TBX3	P-0009405-T01-IM5	P-0009405	Metastasis	Missense Mutation	Positive	2+	Negative	breast_msk_2018
TBX3	P-0013219-T02-IM6	P-0013219	Metastasis	Missense Mutation	Positive	1+	NA	breast_msk_2018
TBX3	P-0002756-T03-IM5	P-0002756	Metastasis	Splice Site	Positive	1+	NA	breast_msk_2018
TBX3	P-0004314-T01-IM5	P-0004314	Metastasis	Splice Site	Positive	1+	NA	breast_msk_2018
TBX3	P-0004314-T02-IM6	P-0004314	Metastasis	Splice Site	Positive	1+	NA	breast_msk_2018
TBX3	P-0004406-T01-IM5	P-0004406	Metastasis	Splice Site	Positive	1+	NA	breast_msk_2018
TBX3	P-0010427-T01-IM5	P-0010427	Metastasis	Splice Site	Positive	1+	NA	breast_msk_2018
TBX3	P-0003493-T01-IM5	P-0003493	Metastasis	In Frame Del	Positive	2	Negative	breast_msk_2018
TBX3	P-0005726-T02-IM5	P-0005726	Metastasis	In Frame Del	Positive	0-1+	NA	breast_msk_2018
TBX3	P-0000247-T02-IM5	P-0000247	Metastasis	Nonsense Mutation	Positive	1	NA	breast_msk_2018
TBX3	P-0002366-T01-IM3	P-0002366	Metastasis	Nonsense Mutation	Positive	2	Negative	breast_msk_2018
