# Supplementary material for: The intersection of the HER2-low subtype with endocrine resistance: the role of interconnected signaling pathways
Source: Front Oncol. 2024 Nov 22;14:1461190. doi: 10.3389/fonc.2024.1461190 (PMC11621065; doi:10.3389/fonc.2024.1461190)
Supplement: Supplementary file 2 [file Table2.xlsx]

## Sheet: Endo-resistant tumors Razavi
Genetic alteration	Number of endocrine resistant tumors with alteration (n=692)	%
ESR1	128	18.4971
NF1	32	4.62428
ERBB2	41	5.92486
EGFR	12	1.7341
ERBB3	6	0.867052
KRAS	6	0.867052
BRAF	4	0.578035
MAP2K1	2	0.289017
HRAS	1	0.144509
MYC	60	8.67052
FOXA1	15	2.16763
CTCF	9	1.30058
TBX3	5	0.722543
