# Supplementary material for: The intersection of the HER2-low subtype with endocrine resistance: the role of interconnected signaling pathways
Source: Front Oncol. 2024 Nov 22;14:1461190. doi: 10.3389/fonc.2024.1461190 (PMC11621065; doi:10.3389/fonc.2024.1461190)
Supplement: Supplementary file 3 [file Table3.xlsx]

## Sheet: Altered tumors Razavi
Endocrine resistance alteration	Number HER2-Low	Number HER2-0	Number HER2-3+	Total	HER2-low (%)
AKT1Amp	3	2	2	7	42.8571
AKT1mut	63	35	0	98	64.2857
AKT2Amp	10	3	2	15	66.6667
ARID1Amut	63	31	6	100	63
AURKAAmp	43	14	7	64	67.1875
BRAFmut	5	6	0	11	45.4545
CCND1amp	240	86	19	345	69.5652
CTCFmut	18	13	0	31	58.0645
EGFRAmp	14	6	2	22	63.6364
ERBB2mut	44	29	4	77	57.1429
ESR1mut	89	56	2	147	60.5442
FGFR1Amp	140	67	8	215	65.1163
FGFR2Amp	15	12	0	27	55.5556
FGFR2mut	9	5	1	15	60
FOXA1mut	51	21	4	76	67.1053
IGF1Ramp	22	17	0	39	56.4103
KRASmut	8	4	0	12	66.6667
MAP2K1mut	5	4	0	9	55.5556
MYCamp	100	45	12	157	63.6943
NF1del	5	5	1	11	45.4545
NF1mut	47	23	12	82	57.3171
PIK3CAmut	445	195	46	686	64.8688
PTENdel	21	14	0	35	60
PTENmut	89	35	4	128	69.5312
TBX3mut	54	26	6	86	62.8
